# Supplementary material for: Real-World Overall Survival and Time to Next Treatment Among Medicare Beneficiaries with Chronic Lymphocytic Leukemia in the Frontline Setting
Source: Cancers (Basel). 2026 Jun 11;18(12):1902. doi: 10.3390/cancers18121902 (PMC13297127; doi:10.3390/cancers18121902)
Supplement: Supplementary file 1 [file cancers-18-01902-s001.zip]

Archive with 1 entries (1 files):
- cancers-4315279-supplementary.pdf
